# Supplementary material for: Machine Learning Methods Improve Specificity in Newborn Screening for Isovaleric Aciduria
Source: Metabolites. 2023 Feb 18;13(2):304. doi: 10.3390/metabo13020304 (PMC9962193; doi:10.3390/metabo13020304)
Supplement: Supplementary file 1 [file metabolites-13-00304-s001.zip]

Archive with 4 entries (4 files):
- Supp_material.pdf
- Table_S1.xlsx
- Table_S2.xlsx
- Table_S3.xlsx
