# Supplementary material for: Machine Learning Methods Improve Specificity in Newborn Screening for Isovaleric Aciduria
Source: Metabolites. 2023 Feb 18;13(2):304. doi: 10.3390/metabo13020304 (PMC9962193; doi:10.3390/metabo13020304)
Supplement: Supplementary file 1 [file metabolites-13-00304-s001.zip › Table_S1.xlsx]

## Sheet: Table_overview
Tables Overview
Table name	Description
A_Feature_overview	Overview of all metabolite concentrations and additional variables measured in Heideberg NBS program and analyzed for NBS in this study. Abbreviations and full names.

## Sheet: A_Feature_overview
Metabolite concentrations in Heidelberg Newborn Screening (Status 2021)
Abbreviation	Name	Substance group
17p	17-hydroxyprogesterone	steroid
TSH	Thyroid-stimulating hormone	hormon
BIO	Biotinidase	enzyme
3HMG	3-OH-2-methyl-butyrylcarnitine	acyl carnitine
Ala	Alanine	amino acid
Arg	Arginine	amino acid
Asa	Argininosuccinate	amino acid
Asp	Aspartate	amino acid
C0	Free carnitine	acyl carnitine
C10	Decanoylcarnitine	acyl carnitine
C10:1	Decenoylcarnitine	acyl carnitine
C12	Dodecanoylcarnitine	acyl carnitine
C14	Tetradecanoylcarnitine	acyl carnitine
C14:1	Tetradecenoylcarnitine	acyl carnitine
C14OH	3-OH-Tetradecanoylcarnitine	acyl carnitine
C16	Hexadecanoylcarnitine	acyl carnitine
C16:1	Hexadecenoylcarnitine	acyl carnitine
C16:1OH	3-OH-Hexadecenoylcarnitine	acyl carnitine
C16OH	3-OH-Hexadecanoylcarnitine	acyl carnitine
C18	Octadecanoylcarnitine	acyl carnitine
C18:1	Octadecenoylcarnitine	acyl carnitine
C18:1OH	3-OH-Octadecenoylcarnitine	acyl carnitine
C18:2	Octadecadienoylcarnitin	acyl carnitine
C18OH	3-OH-Octadecanoylcarnitine	acyl carnitine
C2	Acetylcarnitine	acyl carnitine
C3	Propionylcarnitine	acyl carnitine
C4	Butyrylcarnitine	acyl carnitine
C5	Isovalerylcarnitine	acyl carnitine
C5:1	Tiglylcarnitine	acyl carnitine
C6	Hexanoylcarnitine	acyl carnitine
C8	Octanoylcarnitine	acyl carnitine
C8:1	Octenoylcarnitine	acyl carnitine
Cit	Citrulline	amino acid
GALT	Galactose-1-phosphate-Uridyltransferase	enzyme
Gln	Glutamine	amino acid
Glu	Glutamic acid	amino acid
Glut	Glutarylcarnitine	acyl carnitine
Gly	Glycine	amino acid
Hci	Homocitrulline	amino acid
His	Histidine	amino acid
IRT	immun reactiv trypsin	enzyme
Leu+Ile	Leucine + Isoleucine	amino acids
MeGlut	3-Methylglutarylcarnitine	acyl carnitine
Met	Methionine	amino acid
Orn	Ornithine	amino acid
Phe	Phenylalanine	amino acid
Pro	Proline	amino acid
SUCC-MS	succinylacetone	organic acid
Thr	Threonine	amino acid
Trp	Tryptophan	amino acid
Tyr	Tyrosine	amino acid
Val	Valine	amino acid
Additional variables in newborn screening in Heidelberg 2021
Abbreviation	Name
SEX	Sex (male / female)
GEBJAHR	birth year
SSW	gestational age
GEWICHT	birth weight
ALTER_BA_h	age at sample
POSTEINGANG_t	age at sample arrival
DIAG	confirmed diagnosis
VDIAG	suspected dianosis
