# Supplementary material for: Machine Learning Methods Improve Specificity in Newborn Screening for Isovaleric Aciduria
Source: Metabolites. 2023 Feb 18;13(2):304. doi: 10.3390/metabo13020304 (PMC9962193; doi:10.3390/metabo13020304)
Supplement: Supplementary file 1 [file metabolites-13-00304-s001.zip › Table_S2.xlsx]

## Sheet: Tables_overview
Tables overview
Abbreviations
ANOVA	Analysis of variance
The abbreviations for the metabolite names can be found in Supplementary Table S1 (A).
Tables:	Description
A_ANOVA_full_data	ANOVA considering two-label classification normal-IVA and ANOVA considering three-label classification normal-mild IVA- classic IVA on full data set (p values and F values)
B_ANOVA_suspected	ANOVA considering two-label classification (false positive - IVA) and ANOVA considering three-label classification (false positive - mild IVA - classic IVA) on suspected diagnosis data set (p values and F values)

## Sheet: A_ANOVA_full_data
	Features	ANOVA_F_value_2	ANOVA_p_value_2	ANOVA_F_value_3	ANOVA_p_value_3
0	SEX	0.947334	0.330399	0.649154	0.522488
1	GEBJAHR	8.4306	0.00368962	5.5241	0.00398951
2	SSW	0.657331	0.417504	2.25847	0.10451
3	GEWICHT	0.0140131	0.905769	1.09933	0.333095
4	ALTER_BA_h	15.7364	7.28137e-05	10.6475	2.37626e-05
5	POSTEINGANG_t	0.629533	0.427527	0.376336	0.686372
6	17p	0.417986	0.517944	1.88816	0.15135
7	TSH	0.113359	0.736352	3.79013	0.0225928
8	BIO	7.74758	0.00537851	3.88356	0.0205776
9	3HMG	0.028425	0.866114	0.0564333	0.94513
10	Ala	0.0584384	0.808981	0.148252	0.862213
11	Arg	1.28046	0.257814	1.58529	0.204888
12	Asa	2.39365	0.121829	1.20072	0.300978
13	Asp	0.63229	0.426516	0.350815	0.704114
14	C0	0.00035208	0.98503	0.207241	0.812824
15	C10	0.0214202	0.88364	1.27225	0.280202
16	C10:1	0.022631	0.880421	3.40184	0.0333121
17	C12	0.761064	0.382996	0.380666	0.683406
18	C14	3.98403	0.0459337	2.05913	0.127565
19	C14:1	0.572594	0.44923	1.10289	0.331909
20	C14OH	5.75875	0.0164068	3.09822	0.0451298
21	C16	1.6776	0.195244	4.67892	0.00928912
22	C16:1	1.15065	0.283414	1.09907	0.333181
23	C16:1OH	28.168	1.1124e-07	35.2348	4.98849e-16
24	C16OH	1.7982	0.179931	1.16124	0.313097
25	C18	1.34873	0.245501	2.87821	0.0562354
26	C18:1	2.49392	0.114287	7.56756	0.000516966
27	C18:1OH	5.27432	0.0216424	12.8992	2.50029e-06
28	C18:2	2.02885	0.154338	9.57668	6.93299e-05
29	C18OH	0.38285	0.536082	0.898425	0.407211
30	C2	0.125968	0.72265	0.653399	0.520274
31	C3	0.00929883	0.923179	0.657956	0.517909
32	C4	0.169052	0.680956	0.504083	0.604059
33	C5	97909.2	0	90027.8	0
34	C5:1	1.22876	0.267649	0.814446	0.442885
35	C6	0.00141993	0.969941	1.02127	0.360138
36	C8	0.624997	0.429196	0.380075	0.68381
37	C8:1	0.801477	0.370652	2.64506	0.0710011
38	Cit	0.872307	0.350317	2.10706	0.121596
39	Glu	0.0737959	0.785888	0.440466	0.643736
40	Glut	2.18135	0.139692	3.37447	0.0342363
41	Gly	0.0110176	0.916404	0.987497	0.372508
42	Hci	1.09993	0.294282	2.46774	0.0847761
43	His	2.90253	0.0884409	1.65969	0.190198
44	Leu+Ile	7.31609	0.00683404	7.62824	0.000486531
45	MeGlut	1.52177	0.217353	4.91856	0.00730973
46	Met	0.296517	0.586074	1.48841	0.225731
47	Orn	0.398932	0.527641	0.875342	0.41672
48	Phe	1.90792	0.167195	6.95316	0.000955633
49	Pro	2.35332	0.125017	1.75824	0.172348
50	Thr	0.173191	0.677292	0.0874355	0.916278
51	Trp	0.153828	0.694904	0.082916	0.920428
52	Tyr	2.26422	0.132393	17.2873	3.10647e-08
53	Val	10.2797	0.00134504	13.6052	1.23422e-06

## Sheet: B_ANOVA_suspected
	Features	ANOVA_F_value_2	ANOVA_p_value_2	ANOVA_F_value_3	ANOVA_p_value_3
0	SEX	0.172001	0.679028	0.261273	0.77048
1	GEBJAHR	24.3741	2.40536e-06	13.2973	5.66224e-06
2	SSW	0.448521	0.504235	2.36232	0.0982964
3	GEWICHT	0.0332479	0.855602	1.28162	0.281124
4	ALTER_BA_h	0.0105801	0.918234	0.137099	0.872012
5	POSTEINGANG_t	1.37221	0.243592	0.727189	0.485251
6	17p	4.15767	0.043489	6.27056	0.00252359
7	TSH	0.276098	0.600172	3.36482	0.0376526
8	BIO	0.795211	0.374189	0.402461	0.669515
9	3HMG	0.958928	0.32929	0.72312	0.487207
10	Ala	0.330689	0.566255	0.313881	0.731167
11	Arg	0.665811	0.41602	1.02758	0.360807
12	Asa	16.2295	9.52649e-05	8.05318	0.00050783
13	Asp	0.916413	0.340209	0.460961	0.63172
14	C0	0.107903	0.743076	0.172069	0.842115
15	C10	1.27425	0.261066	1.56051	0.213998
16	C10:1	7.96779	0.00551705	6.79108	0.0015736
17	C12	13.2033	0.000402138	6.55068	0.00195633
18	C14	7.61814	0.00662036	3.83782	0.0240612
19	C14:1	12.9121	0.000463076	7.59651	0.00076285
20	C14OH	22.5474	5.36927e-06	11.3937	2.79296e-05
21	C16	1.84406	0.176846	4.23231	0.0166017
22	C16:1	9.81033	0.00214767	5.29686	0.00616384
23	C16:1OH	9.41038	0.00262976	13.0567	6.91259e-06
24	C16OH	7.0423	0.00896196	3.67939	0.027945
25	C18	3.83402	0.0523807	4.39828	0.014211
26	C18:1	0.290895	0.590577	4.6311	0.0114335
27	C18:1OH	3.97655	0.0482465	9.99566	9.25378e-05
28	C18:2	0.830971	0.363692	8.00286	0.000531048
29	C18OH	7.24683	0.00804493	5.13467	0.00716114
30	C2	1.06335	0.304381	1.17403	0.312426
31	C3	0.00106987	0.973957	0.504648	0.604914
32	C4	0.0535761	0.81732	0.12017	0.886869
33	C5	12.1291	0.00067831	57.7466	1.33749e-18
34	C5:1	1.17305	0.280796	0.776177	0.462315
35	C6	1.82105	0.179551	1.82522	0.165352
36	C8	0.0918291	0.762353	0.104689	0.900682
37	C8:1	4.48227	0.0361681	4.80214	0.00974972
38	Cit	0.976864	0.324825	1.44078	0.240555
39	Glu	0.029821	0.863168	0.216326	0.805766
40	Glut	1.418	0.23592	3.30778	0.0397505
41	Gly	0.00203537	0.964085	0.365964	0.694251
42	Hci	0.000290912	0.986418	0.31678	0.729061
43	His	18.2247	3.77391e-05	9.11748	0.000198682
44	Leu+Ile	1.18277	0.278821	2.41313	0.0935977
45	MeGlut	20.638	1.25924e-05	17.0013	2.83161e-07
46	Met	1.28336	0.259376	1.55836	0.214447
47	Orn	1.21547	0.272304	1.42172	0.245083
48	Phe	2.38407	0.125027	5.0896	0.00746632
49	Pro	6.11288	0.0147219	3.2988	0.0400913
50	Thr	2.62325	0.107751	1.30179	0.275622
51	Trp	38.8625	5.97919e-09	19.7208	3.42128e-08
52	Tyr	0.168785	0.681876	9.21698	0.000182122
53	Val	0.964406	0.327918	4.31551	0.0153561
