# Supplementary material for: Machine Learning Methods Improve Specificity in Newborn Screening for Isovaleric Aciduria
Source: Metabolites. 2023 Feb 18;13(2):304. doi: 10.3390/metabo13020304 (PMC9962193; doi:10.3390/metabo13020304)
Supplement: Supplementary file 1 [file metabolites-13-00304-s001.zip › Table_S3.xlsx]

## Sheet: Tables_overview
Tables overview
Abbreviations
LR	Logistic regression
RR	Ridge regression
SVM	Support vector machine
ANOVA	Analysis of variance
The abbreviations for the metabolite names can be found in Supplementary Table S1 (A).
Tables:	Description
A_ML_results_feat_full	Results ofML method on full and suspected diagnosis data sets for training and test set for IVA classification.
B_LR_coeff_full_2class	LR coefficients for LR classification on full data set applied on all features.
C_LR_coeff_suspected_2class	LR coefficients for LR classification on suspected diagnosis data set applied on all features.

## Sheet: A_ML_results
ML	Train_TN	Train_FP	Train_FN	Train_TP	Test_TN	Test_FP	Test_FN	Test_TP	Features	Data set
LR	1684784	65	0	23	421186	27	0	5	All (53)	Full
RR	1664784	20065	6	17	416208	5005	3	2	All (53)	Full
SVM	1684814	35	1	22	421204	9	0	5	All (53)	Full
LR	1684400	449	0	23	421086	127	0	5	['C5']	Full
LR	1684385	464	0	23	421084	129	0	5	['C5', 'C16:1OH']	Full
LR	1684300	549	0	23	421063	150	0	5	['C5', 'C16:1OH', 'ALTER_BA_h']	Full
LR	1684710	139	0	23	421179	34	0	5	['C5', 'C16:1OH', 'ALTER_BA_h', 'Val']	Full
LR	1684682	167	0	23	421171	42	0	5	['C5', 'C16:1OH', 'ALTER_BA_h', 'Val', 'BIO']	Full
LR	1684687	162	0	23	421175	38	0	5	['C5', 'C16:1OH', 'ALTER_BA_h', 'Val', 'BIO', 'Leu+Ile']	Full
LR	1684687	162	0	23	421175	38	0	5	['C5', 'C16:1OH', 'ALTER_BA_h', 'Val', 'BIO', 'Leu+Ile', 'C14OH']	Full
LR	1684687	162	0	23	421175	38	0	5	['C5', 'C16:1OH', 'ALTER_BA_h', 'Val', 'BIO', 'Leu+Ile', 'C14OH', 'C18:1OH']	Full
RR	1684818	31	13	10	421207	6	2	3	['C5']	Full
RR	1684803	46	6	17	421204	9	1	4	['C5', 'C16:1OH']	Full
RR	1684783	66	8	15	421200	13	1	4	['C5', 'C16:1OH', 'ALTER_BA_h']	Full
RR	1684800	49	7	16	421204	9	1	4	['C5', 'C16:1OH', 'ALTER_BA_h', 'Val']	Full
RR	1678823	6026	5	18	419636	1577	1	4	['C5', 'C16:1OH', 'ALTER_BA_h', 'Val', 'BIO']	Full
RR	1668368	16481	7	16	416918	4295	1	4	['C5', 'C16:1OH', 'ALTER_BA_h', 'Val', 'BIO', 'Leu+Ile']	Full
RR	1671395	13454	6	17	417731	3482	1	4	['C5', 'C16:1OH', 'ALTER_BA_h', 'Val', 'BIO', 'Leu+Ile', 'C14OH']	Full
RR	1671053	13796	4	19	417658	3555	1	4	['C5', 'C16:1OH', 'ALTER_BA_h', 'Val', 'BIO', 'Leu+Ile', 'C14OH', 'C18:1OH']	Full
SVM	1684772	77	1	22	421194	19	0	5	['C5']	Full
SVM	1684777	72	1	22	421195	18	0	5	['C5', 'C16:1OH']	Full
SVM	1684781	68	1	22	421196	17	0	5	['C5', 'C16:1OH', 'ALTER_BA_h']	Full
SVM	1684782	67	1	22	421198	15	0	5	['C5', 'C16:1OH', 'ALTER_BA_h', 'Val']	Full
SVM	1684781	68	1	22	421198	15	0	5	['C5', 'C16:1OH', 'ALTER_BA_h', 'Val', 'BIO']	Full
SVM	1684780	69	1	22	421198	15	0	5	['C5', 'C16:1OH', 'ALTER_BA_h', 'Val', 'BIO', 'Leu+Ile']	Full
SVM	1684779	70	1	22	421198	15	0	5	['C5', 'C16:1OH', 'ALTER_BA_h', 'Val', 'BIO', 'Leu+Ile', 'C14OH']	Full
SVM	1684779	70	1	22	421198	15	0	5	['C5', 'C16:1OH', 'ALTER_BA_h', 'Val', 'BIO', 'Leu+Ile', 'C14OH', 'C18:1OH']	Full
LR	52	29	0	23	15	7	0	5	All (53)	Suspected diagnosis
RR	63	18	0	23	17	5	0	5	All (53)	Suspected diagnosis
SVM	61	20	0	23	16	6	0	5	All (53)	Suspected diagnosis
LDA-LR	72	9	0	23	12	10	0	5	LDA features	Suspected diagnosis
LDA-RR	59	22	0	23	10	12	0	5	LDA features	Suspected diagnosis
LDA-SVM	69	12	0	23	12	10	0	5	LDA features	Suspected diagnosis
LR	35	46	0	23	12	10	0	5	['Trp']	Suspected diagnosis
LR	42	39	0	23	13	9	0	5	['Trp', 'C14OH']	Suspected diagnosis
LR	48	33	0	23	14	8	0	5	['Trp', 'C14OH', 'MeGlut']	Suspected diagnosis
LR	47	34	0	23	15	7	0	5	['Trp', 'C14OH', 'MeGlut', 'His']	Suspected diagnosis
LR	46	35	0	23	16	6	0	5	['Trp', 'C14OH', 'MeGlut', 'His', 'Asa']	Suspected diagnosis
LR	47	34	0	23	16	6	0	5	['Trp', 'C14OH', 'MeGlut', 'His', 'Asa', 'C12']	Suspected diagnosis
LR	47	34	0	23	16	6	0	5	['Trp', 'C14OH', 'MeGlut', 'His', 'Asa', 'C12', 'C14:1']	Suspected diagnosis
LR	46	35	0	23	16	6	0	5	['Trp', 'C14OH', 'MeGlut', 'His', 'Asa', 'C12', 'C14:1', 'C5']	Suspected diagnosis
LR	46	35	0	23	16	6	0	5	['Trp', 'C14OH', 'MeGlut', 'His', 'Asa', 'C12', 'C14:1', 'C5', 'C16:1']	Suspected diagnosis
LR	46	35	0	23	16	6	0	5	['Trp', 'C14OH', 'MeGlut', 'His', 'Asa', 'C12', 'C14:1', 'C5', 'C16:1', 'C16:1OH']	Suspected diagnosis
LR	46	35	0	23	16	6	0	5	['Trp', 'C14OH', 'MeGlut', 'His', 'Asa', 'C12', 'C14:1', 'C5', 'C16:1', 'C16:1OH', 'C10:1']	Suspected diagnosis
LR	46	35	0	23	16	6	0	5	['Trp', 'C14OH', 'MeGlut', 'His', 'Asa', 'C12', 'C14:1', 'C5', 'C16:1', 'C16:1OH', 'C10:1', 'C14']	Suspected diagnosis
LR	45	36	0	23	16	6	0	5	['Trp', 'C14OH', 'MeGlut', 'His', 'Asa', 'C12', 'C14:1', 'C5', 'C16:1', 'C16:1OH', 'C10:1', 'C14', 'C18OH']	Suspected diagnosis
LR	45	36	0	23	16	6	0	5	['Trp', 'C14OH', 'MeGlut', 'His', 'Asa', 'C12', 'C14:1', 'C5', 'C16:1', 'C16:1OH', 'C10:1', 'C14', 'C18OH', 'C16OH']	Suspected diagnosis
LR	45	36	0	23	16	6	0	5	['Trp', 'C14OH', 'MeGlut', 'His', 'Asa', 'C12', 'C14:1', 'C5', 'C16:1', 'C16:1OH', 'C10:1', 'C14', 'C18OH', 'C16OH', 'Pro']	Suspected diagnosis
LR	45	36	0	23	16	6	0	5	['Trp', 'C14OH', 'MeGlut', 'His', 'Asa', 'C12', 'C14:1', 'C5', 'C16:1', 'C16:1OH', 'C10:1', 'C14', 'C18OH', 'C16OH', 'Pro', 'C8:1']	Suspected diagnosis
LR	45	36	0	23	16	6	0	5	['Trp', 'C14OH', 'MeGlut', 'His', 'Asa', 'C12', 'C14:1', 'C5', 'C16:1', 'C16:1OH', 'C10:1', 'C14', 'C18OH', 'C16OH', 'Pro', 'C8:1', '17p']	Suspected diagnosis
LR	45	36	0	23	16	6	0	5	['Trp', 'C14OH', 'MeGlut', 'His', 'Asa', 'C12', 'C14:1', 'C5', 'C16:1', 'C16:1OH', 'C10:1', 'C14', 'C18OH', 'C16OH', 'Pro', 'C8:1', '17p', 'C18:1OH']	Suspected diagnosis
RR	44	37	0	23	13	9	0	5	['Trp']	Suspected diagnosis
RR	45	36	0	23	13	9	0	5	['Trp', 'C14OH']	Suspected diagnosis
RR	46	35	0	23	14	8	0	5	['Trp', 'C14OH', 'MeGlut']	Suspected diagnosis
RR	47	34	0	23	15	7	0	5	['Trp', 'C14OH', 'MeGlut', 'His']	Suspected diagnosis
RR	46	35	0	23	16	6	0	5	['Trp', 'C14OH', 'MeGlut', 'His', 'Asa']	Suspected diagnosis
RR	46	35	0	23	16	6	0	5	['Trp', 'C14OH', 'MeGlut', 'His', 'Asa', 'C12']	Suspected diagnosis
RR	46	35	0	23	16	6	0	5	['Trp', 'C14OH', 'MeGlut', 'His', 'Asa', 'C12', 'C14:1']	Suspected diagnosis
RR	46	35	0	23	16	6	0	5	['Trp', 'C14OH', 'MeGlut', 'His', 'Asa', 'C12', 'C14:1', 'C5']	Suspected diagnosis
RR	46	35	0	23	16	6	0	5	['Trp', 'C14OH', 'MeGlut', 'His', 'Asa', 'C12', 'C14:1', 'C5', 'C16:1']	Suspected diagnosis
RR	46	35	0	23	16	6	0	5	['Trp', 'C14OH', 'MeGlut', 'His', 'Asa', 'C12', 'C14:1', 'C5', 'C16:1', 'C16:1OH']	Suspected diagnosis
RR	46	35	0	23	16	6	0	5	['Trp', 'C14OH', 'MeGlut', 'His', 'Asa', 'C12', 'C14:1', 'C5', 'C16:1', 'C16:1OH', 'C10:1']	Suspected diagnosis
RR	46	35	0	23	16	6	0	5	['Trp', 'C14OH', 'MeGlut', 'His', 'Asa', 'C12', 'C14:1', 'C5', 'C16:1', 'C16:1OH', 'C10:1', 'C14']	Suspected diagnosis
RR	45	36	0	23	15	7	0	5	['Trp', 'C14OH', 'MeGlut', 'His', 'Asa', 'C12', 'C14:1', 'C5', 'C16:1', 'C16:1OH', 'C10:1', 'C14', 'C18OH']	Suspected diagnosis
RR	48	33	0	23	15	7	0	5	['Trp', 'C14OH', 'MeGlut', 'His', 'Asa', 'C12', 'C14:1', 'C5', 'C16:1', 'C16:1OH', 'C10:1', 'C14', 'C18OH', 'C16OH']	Suspected diagnosis
RR	48	33	0	23	15	7	0	5	['Trp', 'C14OH', 'MeGlut', 'His', 'Asa', 'C12', 'C14:1', 'C5', 'C16:1', 'C16:1OH', 'C10:1', 'C14', 'C18OH', 'C16OH', 'Pro']	Suspected diagnosis
RR	49	32	0	23	15	7	0	5	['Trp', 'C14OH', 'MeGlut', 'His', 'Asa', 'C12', 'C14:1', 'C5', 'C16:1', 'C16:1OH', 'C10:1', 'C14', 'C18OH', 'C16OH', 'Pro', 'C8:1']	Suspected diagnosis
RR	49	32	0	23	15	7	0	5	['Trp', 'C14OH', 'MeGlut', 'His', 'Asa', 'C12', 'C14:1', 'C5', 'C16:1', 'C16:1OH', 'C10:1', 'C14', 'C18OH', 'C16OH', 'Pro', 'C8:1', '17p']	Suspected diagnosis
RR	48	33	0	23	15	7	0	5	['Trp', 'C14OH', 'MeGlut', 'His', 'Asa', 'C12', 'C14:1', 'C5', 'C16:1', 'C16:1OH', 'C10:1', 'C14', 'C18OH', 'C16OH', 'Pro', 'C8:1', '17p', 'C18:1OH']	Suspected diagnosis
SVM	35	46	0	23	12	10	0	5	['Trp']	Suspected diagnosis
SVM	46	35	0	23	14	8	0	5	['Trp', 'C14OH']	Suspected diagnosis
SVM	47	34	0	23	14	8	0	5	['Trp', 'C14OH', 'MeGlut']	Suspected diagnosis
SVM	46	35	0	23	15	7	0	5	['Trp', 'C14OH', 'MeGlut', 'His']	Suspected diagnosis
SVM	44	37	0	23	16	6	0	5	['Trp', 'C14OH', 'MeGlut', 'His', 'Asa']	Suspected diagnosis
SVM	44	37	0	23	16	6	0	5	['Trp', 'C14OH', 'MeGlut', 'His', 'Asa', 'C12']	Suspected diagnosis
SVM	44	37	0	23	16	6	0	5	['Trp', 'C14OH', 'MeGlut', 'His', 'Asa', 'C12', 'C14:1']	Suspected diagnosis
SVM	46	35	0	23	16	6	0	5	['Trp', 'C14OH', 'MeGlut', 'His', 'Asa', 'C12', 'C14:1', 'C5']	Suspected diagnosis
SVM	45	36	0	23	16	6	0	5	['Trp', 'C14OH', 'MeGlut', 'His', 'Asa', 'C12', 'C14:1', 'C5', 'C16:1']	Suspected diagnosis
SVM	46	35	0	23	16	6	0	5	['Trp', 'C14OH', 'MeGlut', 'His', 'Asa', 'C12', 'C14:1', 'C5', 'C16:1', 'C16:1OH']	Suspected diagnosis
SVM	46	35	0	23	16	6	0	5	['Trp', 'C14OH', 'MeGlut', 'His', 'Asa', 'C12', 'C14:1', 'C5', 'C16:1', 'C16:1OH', 'C10:1']	Suspected diagnosis
SVM	46	35	0	23	16	6	0	5	['Trp', 'C14OH', 'MeGlut', 'His', 'Asa', 'C12', 'C14:1', 'C5', 'C16:1', 'C16:1OH', 'C10:1', 'C14']	Suspected diagnosis
SVM	46	35	0	23	16	6	0	5	['Trp', 'C14OH', 'MeGlut', 'His', 'Asa', 'C12', 'C14:1', 'C5', 'C16:1', 'C16:1OH', 'C10:1', 'C14', 'C18OH']	Suspected diagnosis
SVM	47	34	0	23	16	6	0	5	['Trp', 'C14OH', 'MeGlut', 'His', 'Asa', 'C12', 'C14:1', 'C5', 'C16:1', 'C16:1OH', 'C10:1', 'C14', 'C18OH', 'C16OH']	Suspected diagnosis
SVM	47	34	0	23	16	6	0	5	['Trp', 'C14OH', 'MeGlut', 'His', 'Asa', 'C12', 'C14:1', 'C5', 'C16:1', 'C16:1OH', 'C10:1', 'C14', 'C18OH', 'C16OH', 'Pro']	Suspected diagnosis
SVM	47	34	0	23	16	6	0	5	['Trp', 'C14OH', 'MeGlut', 'His', 'Asa', 'C12', 'C14:1', 'C5', 'C16:1', 'C16:1OH', 'C10:1', 'C14', 'C18OH', 'C16OH', 'Pro', 'C8:1']	Suspected diagnosis
SVM	47	34	0	23	16	6	0	5	['Trp', 'C14OH', 'MeGlut', 'His', 'Asa', 'C12', 'C14:1', 'C5', 'C16:1', 'C16:1OH', 'C10:1', 'C14', 'C18OH', 'C16OH', 'Pro', 'C8:1', '17p']	Suspected diagnosis
SVM	49	32	0	23	16	6	0	5	['Trp', 'C14OH', 'MeGlut', 'His', 'Asa', 'C12', 'C14:1', 'C5', 'C16:1', 'C16:1OH', 'C10:1', 'C14', 'C18OH', 'C16OH', 'Pro', 'C8:1', '17p', 'C18:1OH']	Suspected diagnosis

## Sheet: B_LR_coeff_full_2class
	Feature	LR coefficient	LR odds
0	17p	0.467428	1.59588
1	TSH	-6.01381	0.00244476
2	BIO	8.69252	5958.16
3	3HMG	-2.32542	0.0977423
4	Ala	-2.63755	0.0715361
5	Arg	-4.30409	0.0135132
6	Asa	-12.315	4.48416e-06
7	Asp	-5.81519	0.00298192
8	C0	-5.5354	0.00394464
9	C10	-0.464937	0.628175
10	C10:1	-6.75261	0.00116783
11	C12	1.8216	6.18173
12	C14	0.490273	1.63276
13	C14:1	2.62091	13.7482
14	C14OH	0.359177	1.43215
15	C16	-3.95415	0.0191749
16	C16:1	1.08294	2.95335
17	C16:1OH	5.12559	168.274
18	C16OH	-3.50215	0.0301324
19	C18	-5.71856	0.00328444
20	C18:1	6.5197	678.374
21	C18:1OH	-1.34966	0.259328
22	C18:2	-1.40236	0.246015
23	C18OH	-0.85147	0.426787
24	C2	-10.7338	2.17962e-05
25	C3	-0.856233	0.424759
26	C4	-18.5336	8.93225e-09
27	C5	146.315	3.49736e+63
28	C5:1	-3.74782	0.0235691
29	C6	-0.826569	0.437548
30	C8	-3.55005	0.0287231
31	C8:1	0.44273	1.55695
32	Cit	1.32202	3.75099
33	Glu	5.30397	201.134
34	Glut	-4.35398	0.0128556
35	Gly	3.48857	32.7392
36	Hci	-1.29278	0.274505
37	His	-6.76986	0.00114785
38	Leu+Ile	7.00596	1103.19
39	MeGlut	6.80238	899.986
40	Met	-0.587616	0.55565
41	Orn	-0.394603	0.673948
42	Phe	-7.71287	0.000447038
43	Pro	-5.20513	0.00548831
44	Thr	-8.1987	0.00027501
45	Trp	-1.42764	0.239873
46	Tyr	-11.8169	7.3785e-06
47	Val	-8.42965	0.000218298
48	ALTER_BA_h	8.48858	4858.96
49	SEX	0.776958	2.17485
50	SSW	2.44818	11.5673
51	GEWICHT	-2.88763	0.0557079
52	POSTEINGANG_t	-6.67661	0.00126004

## Sheet: C_LR_coeff_suspected_2class
	Feature	LR coefficient	LR odds
0	17p	0.533471	1.70484
1	TSH	-0.646659	0.523793
2	BIO	-0.112829	0.893304
3	3HMG	0.159075	1.17243
4	Ala	-0.642662	0.525891
5	Arg	0.562564	1.75517
6	Asa	-1.622	0.197504
7	Asp	-0.426391	0.652861
8	C0	-0.402526	0.668629
9	C10	-0.0701181	0.932284
10	C10:1	-0.0833757	0.920005
11	C12	0.513409	1.67098
12	C14	0.875846	2.40091
13	C14:1	0.971221	2.64117
14	C14OH	0.693677	2.00106
15	C16	0.321913	1.37976
16	C16:1	0.675764	1.96553
17	C16:1OH	0.811825	2.25201
18	C16OH	-0.114888	0.891466
19	C18	-0.180499	0.834853
20	C18:1	-0.322458	0.724367
21	C18:1OH	-0.552514	0.575501
22	C18:2	-0.214596	0.806867
23	C18OH	1.04566	2.84528
24	C2	-0.155681	0.855832
25	C3	-0.662328	0.51565
26	C4	-0.80047	0.449118
27	C5	1.39381	4.03019
28	C5:1	-0.50167	0.605518
29	C6	-0.658968	0.517385
30	C8	-1.84818	0.157524
31	C8:1	0.193704	1.21374
32	Cit	0.0086932	1.00873
33	Glu	-0.146547	0.863685
34	Glut	-0.655466	0.5192
35	Gly	-0.270829	0.762747
36	Hci	0.036172	1.03683
37	His	-1.3472	0.259966
38	Leu+Ile	0.751131	2.11939
39	MeGlut	2.22965	9.29659
40	Met	-0.251655	0.777513
41	Orn	-0.132678	0.875747
42	Phe	-0.70551	0.493856
43	Pro	0.440842	1.55402
44	Thr	0.15283	1.16513
45	Trp	-3.28602	0.0374026
46	Tyr	0.109234	1.11542
47	Val	1.01313	2.75421
48	ALTER_BA_h	-0.423157	0.654976
49	SEX	-0.42222	0.65559
50	SSW	0.37885	1.4606
51	GEWICHT	0.793536	2.2112
52	POSTEINGANG_t	-0.263236	0.76856
